# Supplementary material for: Cardiovascular Function of Modern Pigs Does not Comply with Allometric Scaling Laws
Source: Sci Rep. 2018 Jan 15;8:792. doi: 10.1038/s41598-017-18775-z (PMC5768797; doi:10.1038/s41598-017-18775-z)
Supplement: Supplementary file 1 — Dataset 1 [file 41598_2017_18775_MOESM1_ESM.xls]

## Sheet: Table 1
		<75 kg		n			75-150		n			>150 kg		n		ANOVA
Anatomics
Body Weight (kg)	46.12	±	4.62337	10		105.538	±	4.15392	13		182.3	±	7.98042	8		<0.001
Heart Weight (g)	147.075	±	9.63054	4		367.274	±	26.0412	8		612.057	±	32.5137	7		<0.001
LV Weight (g)	112.287	±	6.94107	9		232.877	±	13.6812	9		380.9	±	16.9001	8		<0.001
LV End Diastolic Lumen Volume (mL)	80.5	±	11.9798	6		154	±	19.714	8		282.857	±	19.3421	7		<0.001
LV End Diastolic Lumen Area (mm2)	1510	±	90	6		2600	±	310	3		2810	±	160	6		<0.001
Hemodynamics
Heart rate (bmp)	96.4213	±	7.04569	10		84.6332	±	3.87759	13		79.7895	±	7.51613	8		0.164
Mean Arterial Pressure (mmHg)	84.3687	±	8.21034	10		109.217	±	4.21123	13		137.761	±	11.7363	8		<0.001
Mean Pulmonary Artery Pressure (mmHg)	22.2621	±	2.17134	9		25.7163	±	1.8042	13		26.5103	±	3.32422	7		0.425
Pulmonary Capilairy Wedge Pressure (mmHg)	9.13523	±	0.682726	9		11.5917	±	1.06909	12		12.38	±	1.28386	6		0.112
Cardiac Output (L/min)	4.33933	±	0.439132	10		5.9808	±	0.37073	12		8.53083	±	0.63765	8		<0.001
Stroke Volume (mL/beat)	45.362	±	3.93597	10		74.5421	±	8.77593	12		114.751	±	15.8322	8		<0.001
LV function
LV Systolic Pressure (mmHg)	108.948	±	4.14982	9		122.299	±	4.94397	13		153.857	±	13.8365	7		0.002
LV dP/dtp=40 (mmHg/s)	1390	±	140	9		1180	±	80	13		1310	±	50	7		0.316
2-D Ejection Fraction (%)	38.6816	±	3.06306	6		43.9897	±	8.67327	3		45.2896	±	3.24216	6		0.47
3-D Ejection Fraction (%)	60.6667	±	3.95531	6		60.25	±	7.21296	8		56.7143	±	5.3839	7		0.881
tau (ms)	48.201	±	1.60531	9		54.4221	±	3.16441	13		63.7429	±	5.87427	7		0.034
LV End Diastolic Pressure (mmHg)	12.2801	±	1.89485	9		15.7047	±	1.8032	13		12.8843	±	1.83391	7		0.365
Arterial Blood Gasses
pH	7.43829	±	0.0155038	7		7.45067	±	0.0184925	9		7.44387	±	0.0125106	8		0.863
pCO2 (mmHg)	41.0571	±	1.45436	7		40.4667	±	2.12734	9		37.8125	±	1.65178	8		0.437
pO2 (mmHg)	139.7	±	8.18756	7		149.689	±	7.45865	9		147.95	±	9.71233	8		0.693

## Sheet: Body Heart and Lung Weight
Heart and Lung Weight (g)
						Body Weight			LV weight			Heart Weight
	Body Weight		LV weight	Heart Weight
<75 kg						<75 kg			<75 kg			<75 kg
GE 12	28.1		95.9	142.9
GE 13	25.5		84.8	134.1		Mean	46.12		Mean	112.287		Mean	147.075
GE 14	25.2		89.4	135.9		Sem	4.62337		Sem	6.94107		Sem	9.63054
GE 01	55		111.9	-		n	10		n	9		n	4
GE 06	48.9		135.97	-
GE 07	50.2		129.33	-
GE 24	54.5		144.49	-
GE 25	55		106.593	-
GE 26	67.5		-	-
GE 29	51.3		112.2	175.4
75-150 kg						75-150 kg			75-150 kg			75-150 kg
GE 02	109.9		254.7	431.5
GE 03	101.4		219.6	368.2		Mean	105.538		Mean	232.877		Mean	367.274
GE 08	87.6		173.56	279.39		Sem	4.15392		Sem	13.6812		Sem	26.0412
GE 09	97		201.63	-		n	13		n	9		n	8
GE 20	103		-	-
GE 21	107.8		-	-
GE 23	102		-	-
GE 10	85.5		-	-
GE 15	100.5		238.7	356.8
GE 16	105		233.4	360
GE 22	114		300.3	426.8
GE 27	111.5		193.9	252.3
GE 04	146.8		280.1	463.2
>150 kg						>150 kg			>150 kg			>150 kg
GE 05	163.8		363	-
GE 11	161		380.7	596.8		Mean	182.3		Mean	380.9		Mean	612.057
GE 28	170		378.4	603.3		Sem	7.98042		Sem	16.9001		Sem	32.5137
GE 30	171		341.9	516.2		n	8		n	8		n	7
GE 31	165.6		321.6	543.3
GE 17	206		358.1	564.9
GE 18	216		445.8	738.7
GE 19	205		457.7	721.2

## Sheet: HR
Heart rate (beats/min)
					HR
	Body Weight		HR
<75 kg					<75 kg
GE 12	28.1		82.9
GE 13	25.5		75.2		Mean	96.4213
GE 14	25.2		108		Sem	7.04569
GE 01	55		119.915		n	10
GE 06	48.9		75.9
GE 07	50.2		80.8
GE 24	54.5		142
GE 25	55		98.6286
GE 26	67.5		103.27
GE 29	51.3		77.6
75-150 kg					75-150 kg
GE 02	109.9		83.2575
GE 03	101.4		83.3		Mean	84.6332
GE 08	87.6		97.2		Sem	3.87759
GE 09	97		98		n	13
GE 20	103		88.3
GE 21	107.8		81.4
GE 23	102		103.405
GE 10	85.5		86.7693
GE 15	100.5		83.4
GE 16	105		80.6
GE 22	114		72.5
GE 27	111.5		94.4
GE 04	146.8		47.7
>150 kg					>150 kg
GE 05	163.8		70
GE 11	161		117		Mean	79.7895
GE 28	170		59.5164		Sem	7.51613
GE 30	171		85.2		n	8
GE 31	165.6		102
GE 17	206		75.9
GE 18	216		53
GE 19	205		75.7

## Sheet: MAP
Mean Arterial Pressure (mmHg)
					MAP
	Body Weight		MAP
<75 kg					<75 kg
GE 12	28.1		52.5
GE 13	25.5		41.9		Mean	84.3687
GE 14	25.2		59.2		Sem	8.21034
GE 01	55		110.258		n	10
GE 06	48.9		111
GE 07	50.2		91.1
GE 24	54.5		100
GE 25	55		106.609
GE 26	67.5		100.52
GE 29	51.3		70.6
75-150 kg					75-150 kg
GE 02	109.9		128.194
GE 03	101.4		115		Mean	109.217
GE 08	87.6		111		Sem	4.21123
GE 09	97		125		n	13
GE 20	103		103
GE 21	107.8		102
GE 23	102		79.4069
GE 10	85.5		94.7247
GE 15	100.5		113
GE 16	105		119
GE 22	114		89.5
GE 27	111.5		110
GE 04	146.8		130
>150 kg					>150 kg
GE 05	163.8		179
GE 11	161		105		Mean	137.761
GE 28	170		145.889		Sem	11.7363
GE 30	171		173		n	8
GE 31	165.6		134
GE 17	206		87.2
GE 18	216		116
GE 19	205		162

## Sheet: CO
Cardiac Output (L/min)
					CO
	Body Weight		CO
<75 kg					<75 kg
GE 12	28.1		3.03
GE 13	25.5		2.1		Mean	4.33933
GE 14	25.2		3.50333		Sem	0.439132
GE 01	55		4.075		n	10
GE 06	48.9		4.3
GE 07	50.2		4.6
GE 24	54.5		6.35
GE 25	55		6.5
GE 26	67.5		5.19
GE 29	51.3		3.745
75-150 kg					75-150 kg
GE 02	109.9		-
GE 03	101.4		7.94333		Mean	5.9808
GE 08	87.6		5.55		Sem	0.37073
GE 09	97		6.68996		n	12
GE 20	103		6.48833
GE 21	107.8		7.52333
GE 23	102		6.02667
GE 10	85.5		4.2075
GE 15	100.5		4.6975
GE 16	105		5.73
GE 22	114		5.2
GE 27	111.5		4.203
GE 04	146.8		7.51
>150 kg					>150 kg
GE 05	163.8		7.3125
GE 11	161		7.87		Mean	8.53083
GE 28	170		5.9133		Sem	0.63765
GE 30	171		8.4725		n	8
GE 31	165.6		7.3267
GE 17	206		9.455
GE 18	216		10.9267
GE 19	205		10.97

## Sheet: SV
Stroke Volume (mL/beat)
					SV
	Body Weight		SV
<75 kg					<75 kg
GE 12	28.1		36.5501
GE 13	25.5		27.9255		Mean	45.362
GE 14	25.2		32.4383		Sem	3.93597
GE 01	55		33.9825		n	10
GE 06	48.9		56.6535
GE 07	50.2		56.9307
GE 24	54.5		44.7183
GE 25	55		65.9038
GE 26	67.5		50.2566
GE 29	51.3		48.2603
75-150 kg					75-150 kg
GE 02	109.9		-
GE 03	101.4		95.3581		Mean	74.5421
GE 08	87.6		57.0988		Sem	8.77593
GE 09	97		68.2649		n	12
GE 20	103		73.4806
GE 21	107.8		92.4242
GE 23	102		58.282
GE 10	85.5		48.4907
GE 15	100.5		56.3249
GE 16	105		71.0918
GE 22	114		71.7241
GE 27	111.5		44.5233
GE 04	146.8		157.442
>150 kg					>150 kg
GE 05	163.8		104.464
GE 11	161		67.265		Mean	114.751
GE 28	170		99.3559		Sem	15.8322
GE 30	171		99.4425		n	8
GE 31	165.6		71.8304
GE 17	206		124.572
GE 18	216		206.164
GE 19	205		144.914

## Sheet: MPAP
Mean Pulmonary Artery Pressure (mmHg)
					MPAP
	Body Weight		MPAP
<75 kg					<75 kg
GE 12	28.1		22.48
GE 13	25.5		15.93		Mean	22.2621
GE 14	25.2		17.41		Sem	2.17134
GE 01	55		19.4693		n	9
GE 06	48.9		-
GE 07	50.2		19.9
GE 24	54.5		38
GE 25	55		23.5203
GE 26	67.5		24.349
GE 29	51.3		19.3
75-150 kg					75-150 kg
GE 02	109.9		21.7333
GE 03	101.4		18.4		Mean	25.7163
GE 08	87.6		22.1		Sem	1.8042
GE 09	97		32.2		n	13
GE 20	103		25.9
GE 21	107.8		25.1
GE 23	102		28.4442
GE 10	85.5		22.5342
GE 15	100.5		33
GE 16	105		38.5
GE 22	114		20.9
GE 27	111.5		15.4
GE 04	146.8		30.1
>150 kg					>150 kg
GE 05	163.8		23.9
GE 11	161		-		Mean	26.5103
GE 28	170		25.272		Sem	3.32422
GE 30	171		31.9		n	7
GE 31	165.6		43.1
GE 17	206		15.2
GE 18	216		22.7
GE 19	205		23.5

## Sheet: PCWP
Pulmonary Capillary Wedge Pressure (mmHg)
					PCWP
	Body Weight		PCWP
<75 kg					<75 kg
GE 12	28.1		8.82
GE 13	25.5		7.08		Mean	9.13523
GE 14	25.2		8.28		Sem	0.682726
GE 01	55		6.3		n	9
GE 06	48.9		10.62
GE 07	50.2		9.12
GE 24	54.5		9.4
GE 25	55		13.4
GE 26	67.5		-
GE 29	51.3		9.1971
75-150 kg					75-150 kg
GE 02	109.9		7.3
GE 03	101.4		6.9		Mean	11.5917
GE 08	87.6		10.94		Sem	1.06909
GE 09	97		13.24		n	12
GE 20	103		14.54
GE 21	107.8		13.03
GE 23	102		11.149
GE 10	85.5		17.458
GE 15	100.5		-
GE 16	105		17.463
GE 22	114		6.9828
GE 27	111.5		9.1971
GE 04	146.8		10.9
>150 kg					>150 kg
GE 05	163.8		10.53
GE 11	161		-		Mean	12.38
GE 28	170		15.85		Sem	1.28386
GE 30	171		14.87		n	6
GE 31	165.6		12.65
GE 17	206		-
GE 18	216		13.2
GE 19	205		7.18

## Sheet: LVSP
Left Ventricular Systolic Pressure (mmHg)
					LVSP
	Body Weight		LVSP
<75 kg					<75 kg
GE 12	28.1		105
GE 13	25.5		104		Mean	108.948
GE 14	25.2		105		Sem	4.14982
GE 01	55		119.143		n	9
GE 06	48.9		126
GE 07	50.2		106
GE 24	54.5		114
GE 25	55		118.286
GE 26	67.5		-
GE 29	51.3		83.1
75-150 kg					75-150 kg
GE 02	109.9		141.926
GE 03	101.4		127		Mean	122.299
GE 08	87.6		112		Sem	4.94397
GE 09	97		132		n	13
GE 20	103		114
GE 21	107.8		116
GE 23	102		91.9393
GE 10	85.5		109.017
GE 15	100.5		133
GE 16	105		133
GE 22	114		102
GE 27	111.5		119
GE 04	146.8		159
>150 kg					>150 kg
GE 05	163.8		195
GE 11	161		115		Mean	153.857
GE 28	170		-		Sem	13.8365
GE 30	171		188		n	7
GE 31	165.6		145
GE 17	206		101
GE 18	216		151
GE 19	205		182

## Sheet: LVEDP
Left Ventricle End Diastolic Pressure (mmHg)
					LVEDP
	Body Weight		LVEDP
<75 kg					<75 kg
GE 12	28.1		11.6
GE 13	25.5		8.03		Mean	12.2801
GE 14	25.2		12.3		Sem	1.89485
GE 01	55		2.31303		n	9
GE 06	48.9		20.1
GE 07	50.2		16
GE 24	54.5		8.09
GE 25	55		19.1877
GE 26	67.5		-
GE 29	51.3		12.9
75-150 kg					75-150 kg
GE 02	109.9		14.8629
GE 03	101.4		25.8		Mean	15.7047
GE 08	87.6		6.01		Sem	1.8032
GE 09	97		10.4		n	13
GE 20	103		16.4
GE 21	107.8		17.5
GE 23	102		14.8454
GE 10	85.5		19.2528
GE 15	100.5		9.78
GE 16	105		21.9
GE 22	114		8.81
GE 27	111.5		11.6
GE 04	146.8		27
>150 kg					>150 kg
GE 05	163.8		21.3
GE 11	161		7.37		Mean	12.8843
GE 28	170		-		Sem	1.83391
GE 30	171		13.3		n	7
GE 31	165.6		14.4
GE 17	206		6.82
GE 18	216		13.6
GE 19	205		13.4

[truncated: 9 more sheets: dPdtP40, tau, EF (PV loop), LVEDV (PV loop), LVEDA (echo), EF (echo), Arterial pH, Arterial pCO2, Arterial pO2]
