# Supplementary material for: Cardiovascular Function of Modern Pigs Does not Comply with Allometric Scaling Laws
Source: Sci Rep. 2018 Jan 15;8:792. doi: 10.1038/s41598-017-18775-z (PMC5768797; doi:10.1038/s41598-017-18775-z)
Supplement: Supplementary file 2 — Dataset 2 [file 41598_2017_18775_MOESM2_ESM.xls]

## Sheet: Overview
		<75 kg		n			75-150		n			>150 kg		n
Collagen
Type I	2.27283	±	0.378678	4		2.69907	±	0.362563	5		4.96875	±	0.611142	4
Type III	0.806643	±	0.0650489	4		0.342039	±	0.0914313	5		0.85431	±	0.187707	4
Total	3.07947	±	0.427461	4		3.04111	±	0.369385	5		5.82306	±	0.759178	4

## Sheet: Coll type I
Collagen type I (% of total myocardial area), using a linear polarization filter
						Mean
		Endocard	Epicard	Mean
<75 kg						<75 kg
GE 12		3.02689	1.92836	2.47763
GE 13		2.71795	3.70377	3.21086		Mean	2.27283
GE 14		1.96843	1.9746	1.97151		Sem	0.378678
GE 01		1.69251	1.17014	1.43132		n	4
GE 06
GE 07
GE 24
GE 25
GE 26
GE 29
75-150 kg						75-150 kg
GE 02		1.2674	3.30036	2.28388
GE 03		1.69296	3.15401	2.42348		Mean	2.69907
GE 08		1.53295	2.42161	1.97728		Sem	0.362563
GE 09		2.72478	2.77288	2.74883		n	5
GE 20
GE 21
GE 23
GE 10
GE 15
GE 16
GE 22
GE 27
GE 04		2.79303	5.33073	4.06188
>150 kg						>150 kg
GE 05		3.9391	3.46412	3.70161
GE 11						Mean	4.96875
GE 28						Sem	0.611142
GE 30						n	4
GE 31
GE 17		3.53994	4.95799	4.24897
GE 18		5.37575	7.42532	6.40053
GE 19		5.64532	5.40248	5.5239

## Sheet: Coll type III
Collagen type III (% of total myocardial area), using a linear polarization filter
						Mean
		Endocard	Epicard	Mean
<75 kg						<75 kg
GE 12		0.978155	0.72816	0.853157
GE 13		0.863162	1.03378	0.948472		Mean	0.806643
GE 14		0.628103	0.650137	0.63912		Sem	0.0650489
GE 01		0.527838	1.04381	0.785822		n	4
GE 06
GE 07
GE 24
GE 25
GE 26
GE 29
75-150 kg						75-150 kg
GE 02		0.172315	1.20064	0.686477
GE 03		0.361109	0.259417	0.310263		Mean	0.342039
GE 08		0.104412	0.263431	0.183922		Sem	0.0914313
GE 09		0.0910936	0.292814	0.191954		n	5
GE 20
GE 21
GE 23
GE 10
GE 15
GE 16
GE 22
GE 27
GE 04		0.353937	0.321228	0.337582
>150 kg						>150 kg
GE 05		0.341816	0.24249	0.292153
GE 11						Mean	0.85431
GE 28						Sem	0.187707
GE 30						n	4
GE 31
GE 17		0.766393	1.25546	1.01093
GE 18		1.0238	1.09776	1.06078
GE 19		0.849246	1.25753	1.05339

## Sheet: Total Coll area (%)
Total Collagen (% of total myocardial area), using a linear polarization filter
						Mean
				Mean
<75 kg						<75 kg
GE 12				3.33078
GE 13				4.15933		Mean	3.07947
GE 14				2.61064		Sem	0.427461
GE 01				2.21715		n	4
GE 06
GE 07
GE 24
GE 25
GE 26
GE 29
75-150 kg						75-150 kg
GE 02				2.97036
GE 03				2.73375		Mean	3.04111
GE 08				2.1612		Sem	0.369385
GE 09				2.94078		n	5
GE 20
GE 21
GE 23
GE 10
GE 15
GE 16
GE 22
GE 27
GE 04				4.39946
>150 kg						>150 kg
GE 05				3.99376
GE 11						Mean	5.82306
GE 28						Sem	0.759178
GE 30						n	4
GE 31
GE 17				5.25989
GE 18				7.46131
GE 19				6.57729
