# Supplementary material for: Cardiovascular Function of Modern Pigs Does not Comply with Allometric Scaling Laws
Source: Sci Rep. 2018 Jan 15;8:792. doi: 10.1038/s41598-017-18775-z (PMC5768797; doi:10.1038/s41598-017-18775-z)
Supplement: Supplementary file 3 — Dataset 3 [file 41598_2017_18775_MOESM3_ESM.xls]

## Sheet: Overview
		<75 kg		n			75-150		n			>150 kg		n
Titin
Ratio N2BA/N2B	1.69525	±	0.257153	7		1.3597	±	0.075315	7		0.754576	±	0.0229688	4

## Sheet: Titin
Titin isoforms
						Ratio N2BA/N2B
		N2BA	N2B	Ratio N2BA/N2B
<75 kg						<75 kg
GE 12		0.711848	0.288152	2.4704
GE 13		0.613215	0.386785	1.58541		Mean	1.69525
GE 14		0.472721	0.527279	0.896528		Sem	0.257153
GE 01		0.464025	0.535975	0.865759		n	7
GE 06		-	-	-
GE 07		-	-	-
GE 24		-	-	-
GE 25		-	-	-
GE 26		-	-	-
GE 29		-	-	-
GE 33		0.645408	0.354592	1.82014
GE 34		0.722215	0.277786	2.5999
GE 35		0.619574	0.380426	1.62863
75-150 kg						75-150 kg
GE 02		-	-	-
GE 03		-	-	-		Mean	1.3597
GE 08		0.543305	0.397481	1.36687		Sem	0.075315
GE 09		0.606921	0.361767	1.67766		n	7
GE 20		-	-	-
GE 21		-	-	-
GE 23		-	-	-
GE 10		-	-	-
GE 15		0.583139	0.374373	1.55764
GE 16		0.509471	0.440206	1.15735
GE 22		0.555023	0.403445	1.37571
GE 27		0.511239	0.428543	1.19297
GE 04		-	-	-
GE 32		0.501488	0.421533	1.18968
>150 kg						>150 kg
GE 05		0.425609	0.574391	0.740974
GE 11		-	-	-		Mean	0.754576
GE 28		-	-	-		Sem	0.0229688
GE 30		-	-	-		n	4
GE 31		-	-	-
GE 17		0.410404	0.589596	0.696077
GE 18		0.443986	0.556014	0.798516
GE 19		0.439064	0.560936	0.782736
